# Supplementary material for: Revisiting the Impact of Local Leptin Signaling in Folliculogenesis and Oocyte Maturation in Obese Mothers
Source: Int J Mol Sci. 2021 Apr 20;22(8):4270. doi: 10.3390/ijms22084270 (PMC8074257; doi:10.3390/ijms22084270)
Supplement: Supplementary file 1 [file ijms-22-04270-s001.zip]

Archive with 1 entries (1 files):
- ijms-1177701-supplementary.xlsx
