# Supplementary material for: Revisiting the Impact of Local Leptin Signaling in Folliculogenesis and Oocyte Maturation in Obese Mothers
Source: Int J Mol Sci. 2021 Apr 20;22(8):4270. doi: 10.3390/ijms22084270 (PMC8074257; doi:10.3390/ijms22084270)
Supplement: Supplementary file 1 [file ijms-22-04270-s001.zip › ijms-1177701-supplementary.xlsx]

## Sheet: Table S1
					mouse		human		other species		Review/book chapter
					in vitro	in vivo	in vitro	clinical/comparative study	in vitro	in vivo
			1	Gambineri, et al 2019							x
			2	Igosheva, et al 2010		x
			3	Robker, et al 2011							x
			4	Yang, et a 2012.	x			x
			5	Han, et al 2018		x
			6	Wołodko, et al 2020		x
			7	Dağ, et al 2015							x
			8	Cree-Green, et al 2015				x
			9	Chang, et al 2005		x
			10	Skaznik-Wikiel, et al 2016		x
			11	Wu, et al 2016		x
			12	Boudoures, et al 2015	x	x
			13	Hou, et al 2016		x
			14	Robker, et al 2009				x
			15	Vaisse, et al 1996		x
			16	Odle, et al 2016							x
			17	Ryan, et al 2002		x
			18	Karlsson, et al 1997			x
			19	Welt, et al 2003				x
			20	Maffei, et al 1995				x
			21	Hegyi, et al 2004							x
			22	Bjørbæk, et al 1997		x
			23	Bjørbæk, et al 2001		x
			24	Clément, et al. 1998				x
			25	Tu, et al 2015		x
			26	Bilbao, et al 2013					x, rats	x, rats
			27	Galvão, et al 2014					x, equine
			28	Panwar, et al 2012		x
			29	Swain, et al 2004	x
			30	Zhang, et al 2018				x
			31	Campos, et al. 2008							x
			32	Chen, et al. 2013							x
			33	Stern, et al. 2016							x
			34	Carlo, et al. 2002				x
			35	Richards, et al. 2012	x		x
			36	Maillard, et al. 2010					x, bovine
			37	Zhuo, et al. 2019		x
			38	Zieba, et al. 2020							x
			39	Biernat, et al. 2018						x, ewes
			40	Estienne, et al. 2019							x
			41	He, et al 2020				x
			42	Monk, et al 1981		x
			43	Borum, 1967		x
			44	Pepling, et al 2001		x
			45	Pepling, et al 2010		x
			46	Baerwald, et al 2011							x
			47	Peters, et al 1978							x
			48	Skinner, 2005							x
			49	Jamnongjit, et al 2005							x
			50	McGee, et al 2000							x
			51	Kaipia, et al 1997							x
			52	Faddy et al 1983		x
			53	Findlay, et al 2015							x
			54	Tsafriri, et al 1994							x
			55	Guzeloglu-Kayisli, et al 2007							x
			56	Fortune, et al 2000							x
			57	Li, et al 2020		x
			58	Castrillon, et al 2003		x
			59	Reddy, et al 2009		x
			60	Reddy, et al 2008		x
			61	Adhikari, et al 2009		x
			62	Li, et al 2010		x
			63	Ding, et al 2010						x, pig
			64	Dong, et al 1996		x
			65	Yoshida, et al 1997		x
			66	Kezele, et al 2002		x
			67	Wang, et al 2014						x, rat
			68	Nteeba, et al 2014		x
			69	Xia, et al 2019		x
			70	Loh, et al 2011		x
			71	Durlinger, et al 1999		x
			72	Ren, et al 2015		x
			73	Zhang, et al 2011		x
			74	Yu, et al 2011	x	x
			75	Hsueh, et al 1999							x
			76	Lin, et al 2012						x, pig
			77	Li, et al 2021						x, pig
			78	Yuan, et al 2016		x
			79	Braw, et al 1980						x, rat
			80	Franks, et al 2018							x
			81	Fuentes, et al 2019							x
			82	Armstrong, et al 1977							x
			83	Kristensen, et al 2018							x
			84	Liu, et al 2017		x
			85	Sar, et al 1999						x, rat
			86	Dupont, et al 2000		x
			87	Chakravarthi, et al 2021						x, rat
			88	Kovács, et al 2020							x
			89	Simon, et al 1997		x
			90	Granot, et al 2002							x
			91	Wiesen, et al 1993		x
			92	Albertini, et al 2001							x
			93	Combelles, et al 2003		x
			94	Makita, et al 2014						x, bovine
			95	Zachow, et al 1997					x, rat
			96	Guo, et al 2001			x
			97	Gregoraszczuk, et al 2003					x, porcine
			98	Agarwal, et al 1999			x
			99	Ma, et al 2016		x
			100	Mirshamsi, et al 2004					x, rat
			101	Li, et al 2014			x
			102	Antczak, et al 1997		x
			103	Deng, et al 2014	x	x
			104	Panza, et al 2020			x
			105	Quinkler, et al 2004			x
			106	Wu, et al 2016	x	x
			107	Souter, et al 2011				x
			108	Sagae, et al 2012						x, rat
			109	Arnold, et al 1995			x, cell line
			110	Barone, et al 2012			x, cell line
			111	White, et al 2009						x, rat
			112	Fan, et al 2009		x
			113	Ma, et al 2013		x
			114	Hinckley, et al 2005		x				x, rat
			115	Oh, et al 2010		x
			116	Pan, et al 2019							x
			117	Vaccari, et al 2009		x
			118	Nogueira, et al 2006			x
			119	Yang, et al 2006		x
			120	Gill, et al 2004		x
			121	Holubcová, et al 2015			x
			122	Watson, 2007							x
			123	Schisa, 2012							x
			124	Esposito, et al 2012		x
			125	Kim, et al 2010		x
			126	Steeves, et al 1999					x, bovine
			127	Cui, et al 2007		x
			128	Katz-Jaffe, et al 2009					x, bovine	x, bovine
			129	Downs, et al 2000		x
			130	Sanfins, et al 2018							x
			131	Wilding, et al 2009							x
			132	Dunning, et al 2014		x
			133	Reidy, et al 2000							x
			134	Paula-Lopes, et al 2007					x, bovine
			135	Craig, et al 2004					x, porcine
			136	Ye, et al 2009		x
			137	Ahrén, et al 1999			x, cell line
			138	Zhao, et al 1998		x
			139	Zhao, et al 2005	x
			140	Morton, et al 2011							x
			141	Silva, et al 2012					x, porcine
			142	Purcell, et al 2011							x
			143	Purcell, et al 2012	x		x
			144	Sutton-McDowall, et al 2010							x
			145	Robker, et al 2008							x
			146	Huang, et al 2013				x
				Table 2: Summary of the studies cited in the present review, regarding species, nature of study (in vivo or in vitro), type of report (basic study, clinical report, review/book chapter) .

## Sheet: Table S2A
SPEF1
GP1BB
BCR
TMEM184A
INTS1
GDI2
DSP
TRNT1
NMT2
RHOT2
SLC43A2
ZNF561
ZNF562
MRPL52
ATP11A
TRPC4AP
RRM2
ATP6V1G2-DDX39B
ATP6V1G2
RAD18
IL11RA
UBQLN2
MICALL1
ADAM17
TM9SF2
AP3D1
PKD1
TEP1
LAMP1
ZNF219
EHMT2
CYB5R3
WDR81
CBX6
KIAA0930
SLC6A6
MAGED2
RAB31
USP42
ANKRD13B
LARS2
ST3GAL1
NUDCD3
CHD3
TMED8
SAR1B
UBR4
GNPDA2
C1GALT1C1
TNPO2
ZMIZ2
CHD4
KDM6B
OCEL1
RERE
GOLT1B
CAPNS1
ULK4
TWF1
ASNS
AEBP2
RPUSD2
IDS
MYO9B
RPLP1
SLC15A3
SZT2
CHST1
NSMCE2
HSD17B12
TBC1D13
C9orf16
BACH2
FOXJ2
SIPA1L3
PAM
GPR137
AUTS2
ITPR3
SEC24A
SUGP2
ANKDD1B
CGNL1
HDAC7
GTF2I
SLC44A1
NSMCE1
NKX6-2
IKBKE
ALPK3
PPP1R9B
CCDC24
ARHGAP32
FAM117A
KLHDC10
TRMT11
PPFIA3
DEGS2
PACS2
ARHGEF17
MEGF8
IER5
ZC3H11A
SLC22A15
CAMKK2
CC2D1B
ITPKB
PDCD10
CELSR2
ZNF480
ZNF610
ZNF419
ZNF586
ZNF552
ZNF587B
ZNF418
EIF4EBP3
HAS3
IPO13
MTA1
PHOX2A
ZNF579
SERP1
TRAF3
C15orf39
INF2
TERF2
SMARCC2
TNK2
GRIK5
ARF1
PROS1
ATF5
MTMR2

## Sheet: Table S2B
JAK2
PTPN2
PTPN1
SH2B2
PTEN
STAT3
SOCS3
STAT5A
LEPR
STAT5B
